# Supplementary material for: Schizophyllum commune Exopolysaccharides Reduce Salmonella Gut Epithelial Invasion and Activate Macrophages Towards M1-Polarization
Source: Int J Mol Sci. 2026 May 16;27(10):4476. doi: 10.3390/ijms27104476 (PMC13207472; doi:10.3390/ijms27104476)
Supplement: Supplementary file 1 [file ijms-27-04476-s001.zip]

Archive with 1 entries (1 files):
- ijms-4278560-supplementary.pdf
